# Supplementary material for: Channel-independent function of UNC-9/Innexin in spatial arrangement of GABAergic synapses in C. elegans
Source: eLife. 2022 Nov 15;11:e80555. doi: 10.7554/eLife.80555 (PMC9665852; doi:10.7554/eLife.80555)
Supplement: Figure 1—figure supplement 2—source data 1. [file elife-80555-fig1-figsupp2-data1.xlsx]

## Sheet: wyIs486
wild type	egl-20(n585)	egl-20(n585); Ex[Pegl-20::egl-20]	unc-9(e101)	egl-20(n585); unc-9(e101)
8.796	97.095	9.772	7.442	39.81
8.426	17.987	4.167	9.477	36.759
15.474	28.525	10.804	15.8	51.65
16.763	32.076	9.131	9.612	37.826
7.836	42.346	12.551	20.454	52.409
10.412	22.965	28.269	11.432	35.518
12.337	63.987	7.016	14.127	22.028
13.625	88.188	25.496	8.768	48.602
8.083	51.765	14.618	12.646	68.995
6.877	82.126	3.479	13.015	40.171
12.451	21.079	16.287	12.607	87.198
6.029	12.509	11.592	9.078	44.035
4.55	9.085	3.098	3.247	57.118
1.292	8.209	27.612	8.246	11.163
11.329	31.445	24.939	10.024	82.002
4.284	44.743	21.448	10.716	33.138
9.276	55.156	11.124	6.214	33.777
2.083	33.286	3.854	5.119	38.046
9.161	30.384	13.356	17.71	37.126
17.589	63.395	31.484	12.948	23.791
11.115	43.122	12.456	8.993	16.915
5.319	30.03	10.103	5.91	18.609
5.303	14.299	1.382		7.346
4.258	23.664	6.801		49.779
2.405	29.951	5.606		14.854
4.409		7.306		31.209
5.442		13.809
12.62		1.891
6.813		2.405
10.335		0.989
