# Supplementary material for: Channel-independent function of UNC-9/Innexin in spatial arrangement of GABAergic synapses in C. elegans
Source: eLife. 2022 Nov 15;11:e80555. doi: 10.7554/eLife.80555 (PMC9665852; doi:10.7554/eLife.80555)
Supplement: Figure 2—figure supplement 1—source data 1. [file elife-80555-fig2-figsupp1-data1.xlsx]

## Sheet: Sheet1
wild type	egl-20(n585)	dbn-1(ok925); egl-20(n585)	pes-7(gk123); egl-20(n585)	plx-1(nc36); egl-20(n585)	egl-20(n585); rap-2(gk11)	egl-20(n585); mig-15(rh148)	vab-9(ju6); egl-20(n585)	nlr-1(miz202) egl-20(n585)	rap-1(miz203) egl-20(n585)	zoo-1(tm4133); egl-20(n585)
2.101	8.821	6.299	21.852	1.306	7.842	9.638	7.12	13.474	0	1.606
0	8.161	2.532	10.786	6.002	4.262	4.666	9.661	18.144	2.601	10.615
0.407	8.346	0	5.498	0	8.358	0	25.751	0	3.62	0
1.932	8.766	9.82	0	3.886	6.182	0	7.121	4.35	1.138	9.887
0	15.924	6.958	7.37	0	15.822	8.919	6.254	15.132	6.427	7.697
0	6.619	4.562	4.885	36.502	10.413	5.012	0	5.892	4.007	2.342
1.755	0	0	8.36	3.969	16.268	0	0	2	4.908	1.347
3.675	3.781	11.311	6.183	2.011	0	2.936	7.381	16	0	2.904
0	14.685	16.033	2.067	1.537	5.706	26.588	11.437	0	4.307	8.025
6.742	3.152	0	9.799	5.044	6.855	6.264	3.968	8.802	0	22.48
7.058	0	3.443	11.969	0	4.106	0	0	0	0	2.62
2.782	7.151	11.079	5.823	0	7.014	0.728	2.84	17.067	4.142	0
0	13.5	4.13	0	2.32	13.609	14.343	0	13.128	6.084	22.623
3.023	7.013	11.49	3.068	6.854	9.302	15.412	0	4.485	2.34	9.03
1.328	4.151	0	10.452	0	6.223	5.806	8.758	9.384		2
0	12.02	16.365	0	15.744	7.808	9.831	10.012	10.365		7.432
5.045	7.862	6.519	7.259	16.446	6.827	16.002	0	1.862		4.89
0	0	0	3.309	12.172	3.656	0	0	6.935		2.268
0	0	8.716	5.245	12.25	8.454	8.093	3.723	10.974		9.234
8.299	0	0	6.101	3.023	4.655	3.37		0
0	1.878	0	11.228	8.965	2.279	1.823
3.184	0	8.959	6.774	5.804	9.814	11.127
2.744	0		8.848	2.671	18.722	7.768
2.314	0.904			13.473	7.15
0	0			0	11.492
1.314	2.025
0	15.746
1.628	4.008
	17.504
	3.272
	6.203
	5.844
	0
	2.101
	4.527
