# Supplementary material for: Channel-independent function of UNC-9/Innexin in spatial arrangement of GABAergic synapses in C. elegans
Source: eLife. 2022 Nov 15;11:e80555. doi: 10.7554/eLife.80555 (PMC9665852; doi:10.7554/eLife.80555)
Supplement: Figure 2—figure supplement 3—source data 1. [file elife-80555-fig2-figsupp3-data1.xlsx]

## Sheet: Sheet1
wild type	egl-20(n585)
1.401	7.33
3.28	13.435
2.192	4
9.467	12.641
4.585	4.01
4.117	4.341
3.838	9.324
10.27	9.646
6.004	31.788
3.122	8.777
9.042	17.695
4.136	26.531
4.304	14.405
6.248	5.28
10.378	7.48
2.687	6.02
8.858	9.911
8.503	27.098
6.14	23.806
8.144	7.251
0	8.615
4.465	15.282
6.829	10.717
3.645	10.224
1.316	36.337
2.213
1.914
