# Supplementary material for: Channel-independent function of UNC-9/Innexin in spatial arrangement of GABAergic synapses in C. elegans
Source: eLife. 2022 Nov 15;11:e80555. doi: 10.7554/eLife.80555 (PMC9665852; doi:10.7554/eLife.80555)
Supplement: Figure 2—figure supplement 3—source data 2. [file elife-80555-fig2-figsupp3-data2.xlsx]

## Sheet: Sheet1
egl-20(n585)	egl-20(n585); unc-9(e101)
1.219	5.024
0	6.35
7.5	7.085
5.95	2.815
1.037	6.235
1.376	0
1.842	8.634
5.02	4.483
0	4.435
0	2.251
1.759	7.732
4.28	4.569
0	2.575
0	7.554
4.019	7.059
2.399	0.467
4.872	0
5.925	0
0	9.124
0	1.575
0	8.854
8.022	6.756
2.512	12.344
2.393	6.775
2.032	5.75
3.519	4.553
2.817	2.023
0	0
	2.3
	23.284
	5.054
	4.317
