# Supplementary material for: Channel-independent function of UNC-9/Innexin in spatial arrangement of GABAergic synapses in C. elegans
Source: eLife. 2022 Nov 15;11:e80555. doi: 10.7554/eLife.80555 (PMC9665852; doi:10.7554/eLife.80555)
Supplement: Figure 2—figure supplement 7—source data 1. [file elife-80555-fig2-figsupp7-data1.xlsx]

## Sheet: Sheet1
wild type	egl-20(n585)	plx-1(nc36)
9.826	2.606	32.306
9.114	0	50.636
23.243	3.235	52.344
4.929	5.471	46.17
0.994	20.085	29.257
10.883	22.282	48.293
1.956	5.701	33.001
24.762	6.426	20.161
1.322	4.074	21.33
0	0	46.887
15.105	3.79	43.267
0	15.127	54.988
2.284	1.546	30.525
9.923	2.187	22.94
5.408	0
13.875	11.74
5.047	1.805
6.296	16.915
8.804	1.506
3.894	8.466
8.014	0
9.834	0
0.725	1.297
	1.465
	0.884
	0
	0
	9.445
	7.146
	0
	9.118
	18.166
	2.058
